# Supplementary material for: Response to Kawamoto et al
Source: EMBO Rep. 2026 Apr 3;27(9):2180–2. doi: 10.1038/s44319-026-00752-1 (PMC13172526; doi:10.1038/s44319-026-00752-1)
Supplement: Supplementary file 2 — Dataset EV1 [file 44319_2026_752_MOESM2_ESM.xls]

## Sheet: 工作表1
Age(week)	1	2	3	Avg (gw)	Avg (N)
18.4286	109	106.7	119.2	111.633	1.09401
18.4286	80.7	84.5	114.7	93.3	0.91434
18.4286	120.7	80.8	179.2	126.9	1.24362
18.4286	81.5	91	108.2	93.5667	0.916953
18.4286	119.2	114.2	108.2	113.867	1.11589
18.4286	84.2	97.5	106.7	96.1333	0.942107
18.4286	83.5	104.7	75.5	87.9	0.86142
86.2857	58.2	62.7	65.7	62.2	0.60956
86.2857	60.5	50.2	50	53.5667	0.524953
59	73.2	81.2	100.2	84.8667	0.831693
59	105	100.2	78.2	94.4667	0.925773
59	75.5	62.7	89.2	75.8	0.74284
59	106.7	95.7	88.4	96.9333	0.949947
59	114.7	81.4	89.2	95.1	0.93198
59	68.5	74.4	83	75.3	0.73794
55.4286	82.5	92.7	88.7	87.9667	0.862073
55.4286	112.5	82.7	109.5	101.567	0.995353
55.4286	75	83	83.5	80.5	0.7889
55.4286	99.7	96.7	92.7	96.3667	0.944393
55.4286	125.7	82.5	90.5	99.5667	0.975753
55.4286	92.7	95.5	95.7	94.6333	0.927407
113.571	63.2	54.7	73.7	63.8667	0.625893
113.571	45	49.5	61	51.8333	0.507967
113.571	54.5	85.7	89.5	76.5667	0.750353
113.571	57	64	42.5	54.5	0.5341
113.571	40.2	47.5	57.5	48.4	0.47432
113.571	35	50	50	45	0.441
113.571	63.2	64	61	62.7333	0.614787
113.571	42	46	48.2	45.4	0.44492
113.571	54	39.7	60.7	51.4667	0.504373
18.5714	87.5	85.7	122.2	98.4667	0.964973
18.5714	106	100.2	76	94.0667	0.921853
18.5714	84.5	86.7	95	88.7333	0.869587
18.5714	107.7	121.7	145.2	124.867	1.22369
18.5714	124.5	107.5	84	105.333	1.03227
18.5714	94.2	100.2	137.7	110.7	1.08486
48.2857	76.5	100.2	97.5	91.4	0.89572
48.2857	125	72	112.5	103.167	1.01103
48.2857	106.7	86.5	90.4	94.5333	0.926427
48.2857	98.5	86.5	100.7	95.2333	0.933287
48.2857	95	84	103.7	94.2333	0.923487
21.7143	83.5	85.2	101.5	90.0667	0.882653
21.7143	130.2	106	123.2	119.8	1.17404
71.2857	79.2	51	67.5	65.9	0.64582
71.2857	63.2	50.7	66.2	60.0333	0.588327
71.2857	62.7	57.5	81.2	67.1333	0.657907
71.2857	88.2	68	50.7	68.9667	0.675873
71.2857	78.2	83	57.5	72.9	0.71442
23	83.5	77.7	101.4	87.5333	0.857827
23	119.2	88.7	106	104.633	1.02541
23	122.2	69.9	89.2	93.7667	0.918913
23	126.2	98.7	107.5	110.8	1.08584
21	83.5	113.7	118.7	105.3	1.03194
21	96.2	126.2	88.7	103.7	1.01626
21	99.2	94	103.7	98.9667	0.969873
21	103.7	89.2	94.3	95.7333	0.938187
32.8571	135	125.5	100.2	120.233	1.17829
32.8571	83	86.5	107.2	92.2333	0.903887
89	38.5	61	47.2	48.9	0.47922
33.4286	75	118.4	110	101.133	0.991107
33.4286	118.7	76	106.7	100.467	0.984573
33.4286	81.7	96.5	101.1	93.1	0.91238
18.8571	94	81.2	107.7	94.3	0.92414
18.8571	107.7	96.7	124.5	109.633	1.07441
18.8571	100.2	76.5	92	89.5667	0.877753
18.8571	110.7	85.7	106	100.8	0.98784
18.8571	101.5	76.5	126.7	101.567	0.995353
40.4286	94.5	98.5	90	94.3333	0.924467
40.4286	95.6	81.7	93.2	90.1667	0.883633
40.4286	109.7	110	84	101.233	0.992087
40.4286	118.2	110	114.7	114.3	1.12014
56.4286	121	123	96.7	113.567	1.11295
56.4286	88.7	91.4	107.2	95.7667	0.938513
28.8571	96	81.7	91.7	89.8	0.88004
51.4286	75.5	103.7	83	87.4	0.85652
51.4286	84.7	79.5	81.7	81.9667	0.803273
51.4286	84.5	87.7	103.1	91.7667	0.899313
48.8571	117.5	88.2	111.7	105.8	1.03684
48.8571	88.7	118.7	123.2	110.2	1.07996
40.4286	107.7	84.7	100.3	97.5667	0.956153
40.4286	91	90.5	74.2	85.2333	0.835287
40.4286	97.5	116.5	102.5	105.5	1.0339
40.4286	71.5	81.7	89.5	80.9	0.79282
40.4286	85.7	97.5	93.2	92.1333	0.902907
40.4286	94	125.7	120.5	113.4	1.11132
40.4286	74.5	109.5	90	91.3333	0.895067
40.4286	80.7	106.5	102	96.4	0.94472
